# Supplementary material for: Ultraviolet B irradiation enhances the secretion of exosomes by human primary melanocytes and changes their exosomal miRNA profile
Source: PLoS One. 2020 Aug 12;15(8):e0237023. doi: 10.1371/journal.pone.0237023 (PMC7423116; doi:10.1371/journal.pone.0237023)
Supplement: S1 Table — (XLS) [file pone.0237023.s003.xls]

miRNA	Mexo1	Mexo2	Mexo3	UVBM-exo1	UVBM-exo2	UVBM-exo3	log2(Fold_change)	p-value	Website
hsa-miR-4488	2.576983093	0	0	223.8719052	624.268578	238.0047796	7.541233819	1.08E-11	http://www.mirbase.org/cgi-bin/mature.pl?mature_acc=MIMAT0019022
hsa-let-7f-5p	12485.48309	9526.980836	21868.1408	2255.939968	1484.579007	476.0095592	-3.48438714	1.89E-10	http://www.mirbase.org/cgi-bin/mature.pl?mature_acc=MIMAT0000067
hsa-let-7i-5p	10593.9775	13747.92657	8147.333875	3762.770099	1854.170851	2856.057355	-2.034464318	1.37E-06	http://www.mirbase.org/cgi-bin/mature.pl?mature_acc=MIMAT0000415
hsa-miR-1246	118.5412223	62.30178203	38.70467399	469.2699551	590.104626	595.011949	2.690896924	2.06E-06	http://www.mirbase.org/cgi-bin/mature.pl?mature_acc=MIMAT0005898
hsa-miR-103a-3p	1548.766839	498.4142563	1451.425275	223.8719052	161.5023187	357.0071694	-2.496395516	1.00E-05	http://www.mirbase.org/cgi-bin/mature.pl?mature_acc=MIMAT0000101
hsa-miR-423-5p	215.1780883	246.6112205	967.6168498	3271.973999	4506.535854	2023.040626	2.694314215	1.27E-05	http://www.mirbase.org/cgi-bin/mature.pl?mature_acc=MIMAT0004748
hsa-let-7a-5p	16593.19414	12494.10321	23474.38478	6866.840168	4978.619555	2499.050186	-1.995938845	2.33E-05	http://www.mirbase.org/cgi-bin/mature.pl?mature_acc=MIMAT0000062
hsa-miR-320a-3p	219.0435629	329.6802633	522.5130989	1661.818373	1903.863872	952.0191183	2.050214366	2.87E-05	http://www.mirbase.org/cgi-bin/mature.pl?mature_acc=MIMAT0000510
hsa-miR-320c	10.30793237	20.76726068	0	163.5986999	347.851148	0	3.833561644	6.69E-05	http://www.mirbase.org/cgi-bin/mature.pl?mature_acc=MIMAT0005793
hsa-miR-320d	5.153966187	5.191815169	0	73.18889208	217.4069675	0	4.481430309	9.18E-05	http://www.mirbase.org/cgi-bin/mature.pl?mature_acc=MIMAT0006764
hsa-miR-320b	45.09720413	51.91815169	77.40934798	456.3542682	810.6174073	0	2.97684368	0.000101675	http://www.mirbase.org/cgi-bin/mature.pl?mature_acc=MIMAT0005792
hsa-miR-218-5p	61.84759424	379.0025074	38.70467399	8.610457891	12.42325528	0	-4.034482153	0.000195123	http://www.mirbase.org/cgi-bin/mature.pl?mature_acc=MIMAT0000275
hsa-miR-26b-5p	383.9704809	376.4065998	2031.995384	275.5346525	127.3383667	178.5035847	-2.405730635	0.000686381	http://www.mirbase.org/cgi-bin/mature.pl?mature_acc=MIMAT0000083
hsa-let-7g-5p	3464.753769	2673.784812	12191.97231	2428.149125	1217.479018	1249.525093	-2.063677025	0.000750377	http://www.mirbase.org/cgi-bin/mature.pl?mature_acc=MIMAT0000414
hsa-miR-375-3p	12.88491547	33.7467986	0	193.7353026	158.3965049	59.5011949	2.899441531	0.00092142	http://www.mirbase.org/cgi-bin/mature.pl?mature_acc=MIMAT0000728
hsa-miR-125b-1-3p	78.59798435	70.08950479	77.40934798	249.7032788	357.1685894	238.0047796	1.873689202	0.001523865	http://www.mirbase.org/cgi-bin/mature.pl?mature_acc=MIMAT0004592
hsa-miR-98-5p	199.7161897	119.4117489	193.52337	47.3575184	27.95232439	0	-2.439194017	0.001675851	http://www.mirbase.org/cgi-bin/mature.pl?mature_acc=MIMAT0000096
hsa-miR-21-5p	16965.56819	18288.16893	10005.15823	8076.609502	6891.800869	5831.1171	-1.201519886	0.001696511	http://www.mirbase.org/cgi-bin/mature.pl?mature_acc=MIMAT0000076
hsa-miR-126-3p	34.78927176	25.95907585	812.7981538	25.83137367	27.95232439	59.5011949	-3.359232554	0.003108109	http://www.mirbase.org/cgi-bin/mature.pl?mature_acc=MIMAT0000445
hsa-miR-26a-5p	14002.03764	21693.99969	22158.42586	12928.60252	7031.562491	6307.126659	-1.258926087	0.003713331	http://www.mirbase.org/cgi-bin/mature.pl?mature_acc=MIMAT0000082
hsa-let-7d-5p	434.2216512	223.2480523	425.7514139	133.4620973	118.0209252	119.0023898	-1.634217673	0.005034782	http://www.mirbase.org/cgi-bin/mature.pl?mature_acc=MIMAT0000065
hsa-miR-181a-5p	878.7512348	690.5114175	2322.280439	645.7843419	484.5069561	238.0047796	-1.56589362	0.006676474	http://www.mirbase.org/cgi-bin/mature.pl?mature_acc=MIMAT0000256
hsa-miR-23b-3p	485.7613131	184.3094385	58.05701099	73.18889208	52.79883496	59.5011949	-2.102520529	0.007012684	http://www.mirbase.org/cgi-bin/mature.pl?mature_acc=MIMAT0000418
hsa-miR-379-5p	943.1758121	368.618877	58.05701099	124.8516394	136.6558081	0	-2.200334204	0.007243405	http://www.mirbase.org/cgi-bin/mature.pl?mature_acc=MIMAT0000733
hsa-miR-193a-5p	76.02100125	106.432211	58.05701099	309.9764841	316.7930098	119.0023898	1.615140434	0.009605264	http://www.mirbase.org/cgi-bin/mature.pl?mature_acc=MIMAT0004614
hsa-miR-485-5p	45.09720413	25.95907585	38.70467399	142.0725552	133.5499943	119.0023898	1.802304237	0.014184214	http://www.mirbase.org/cgi-bin/mature.pl?mature_acc=MIMAT0002175
hsa-miR-7704	0	0	0	163.5986999	223.6185951	0	7.267935603	0.016352245	http://www.mirbase.org/cgi-bin/mature.pl?mature_acc=MIMAT0030019
hsa-miR-7-5p	1392.859362	869.6290409	870.8551648	602.7320524	251.5709195	714.0143387	-1.189199701	0.016847625	http://www.mirbase.org/cgi-bin/mature.pl?mature_acc=MIMAT0000252
hsa-miR-185-5p	39.94323795	23.36316826	212.8757069	21.52614473	9.317441463	0	-2.675790646	0.017501952	http://www.mirbase.org/cgi-bin/mature.pl?mature_acc=MIMAT0000455
hsa-miR-28-3p	529.5700257	412.749306	406.3990769	262.6189657	195.6662707	119.0023898	-1.210682894	0.01766239	http://www.mirbase.org/cgi-bin/mature.pl?mature_acc=MIMAT0004502
hsa-miR-146b-5p	222.9090376	314.1048177	2457.746798	378.8601472	347.851148	178.5035847	-1.836289058	0.018534625	http://www.mirbase.org/cgi-bin/mature.pl?mature_acc=MIMAT0002809
hsa-miR-196a-5p	103.0793237	212.8644219	38.70467399	47.3575184	21.74069675	0	-2.12552806	0.020130524	http://www.mirbase.org/cgi-bin/mature.pl?mature_acc=MIMAT0000226
hsa-miR-146a-5p	4901.421843	7242.582161	2612.565494	1709.175891	1375.875523	3748.575278	-1.201789596	0.021645217	http://www.mirbase.org/cgi-bin/mature.pl?mature_acc=MIMAT0000449
hsa-let-7a-3p	33.50078021	46.72633652	0	103.3254947	93.17441463	238.0047796	1.870611061	0.02356833	http://www.mirbase.org/cgi-bin/mature.pl?mature_acc=MIMAT0004481
hsa-miR-374b-5p	20.61586475	36.34270619	58.05701099	4.305228946	3.105813821	0	-3.005972442	0.029043284	http://www.mirbase.org/cgi-bin/mature.pl?mature_acc=MIMAT0004955
hsa-miR-342-3p	34.78927176	18.17135309	232.2280439	8.610457891	15.52906911	59.5011949	-2.513562424	0.029391285	http://www.mirbase.org/cgi-bin/mature.pl?mature_acc=MIMAT0000753
hsa-miR-22-3p	180.3888165	308.9130026	193.52337	787.8568971	732.9720618	119.0023898	1.262129268	0.02986693	http://www.mirbase.org/cgi-bin/mature.pl?mature_acc=MIMAT0000077
hsa-miR-199b-5p	191.9852405	443.900197	19.352337	111.9359526	37.26976585	59.5011949	-1.755912744	0.042842706	http://www.mirbase.org/cgi-bin/mature.pl?mature_acc=MIMAT0000263
hsa-miR-744-5p	86.32893363	41.53452135	154.818696	365.9444604	357.1685894	0	1.524873266	0.048316204	http://www.mirbase.org/cgi-bin/mature.pl?mature_acc=MIMAT0004945
