# Supplementary material for: Ultraviolet B irradiation enhances the secretion of exosomes by human primary melanocytes and changes their exosomal miRNA profile
Source: PLoS One. 2020 Aug 12;15(8):e0237023. doi: 10.1371/journal.pone.0237023 (PMC7423116; doi:10.1371/journal.pone.0237023)
Supplement: S2 Table — (XLSX) [file pone.0237023.s004.xlsx]

## Sheet: Network
miRNA	Gene	Relation
hsa-miR-4488	MEN1	MMI
hsa-miR-4488	MIB2	MMI
hsa-miR-4488	CERS1	MMI
hsa-miR-4488	VGF	MMI
hsa-miR-4488	SHISA2	MMI
hsa-miR-4488	ZNF385A	MMI
hsa-miR-4488	MSI1	MMI
hsa-miR-4488	NFIX	MMI
hsa-miR-1246	CRADD	MMI
hsa-miR-1246	CALM2	MMI
hsa-miR-1246	CKS2	MMI
hsa-miR-1246	RORA	MMI
hsa-miR-1246	SKIL	MMI
hsa-miR-1246	GPATCH11	MMI
hsa-miR-1246	DYRK1A	MMI
hsa-miR-1246	KIAA0895	MMI
hsa-miR-423-5p	ARRB2	MMI
hsa-miR-423-5p	SPRY4	MMI
hsa-miR-423-5p	NOS1AP	MMI
hsa-miR-423-5p	FKBP4	MMI
hsa-miR-423-5p	LASP1	MMI
hsa-miR-423-5p	SLC48A1	MMI
hsa-miR-423-5p	WIPF2	MMI
hsa-miR-423-5p	STRIP2	MMI
hsa-miR-423-5p	MUL1	MMI
hsa-miR-423-5p	MKNK2	MMI
hsa-miR-423-5p	ASPH	MMI
hsa-miR-423-5p	TMUB1	MMI
hsa-miR-423-5p	ATP6V1E1	MMI
hsa-miR-423-5p	LMNB2	MMI
hsa-miR-423-5p	NFIX	MMI
hsa-miR-423-5p	NCS1	MMI
hsa-miR-423-5p	MICALL1	MMI
hsa-miR-423-5p	ABCC5	MMI
hsa-miR-423-5p	CEBPB	MMI
hsa-miR-423-5p	PAX2	MMI
hsa-miR-423-5p	SPATA2	MMI
hsa-miR-423-5p	KCTD15	MMI
hsa-miR-423-5p	PLCB1	MMI
hsa-miR-423-5p	WFIKKN2	MMI
hsa-miR-423-5p	HNRNPUL1	MMI
hsa-miR-423-5p	SQSTM1	MMI
hsa-miR-423-5p	MYBL2	MMI
hsa-miR-423-5p	PA2G4	MMI
hsa-miR-423-5p	CCNF	MMI
hsa-miR-423-5p	MAP3K9	MMI
hsa-miR-423-5p	ARHGDIA	MMI
hsa-miR-423-5p	TSPYL6	MMI
hsa-miR-423-5p	PDPK1	MMI
hsa-miR-423-5p	RPS6KA4	MMI
hsa-miR-423-5p	STRN4	MMI
hsa-miR-423-5p	TMBIM6	MMI
hsa-miR-423-5p	ZBTB46	MMI
hsa-miR-423-5p	GDF11	MMI
hsa-miR-423-5p	NAV1	MMI
hsa-miR-423-5p	SRM	MMI
hsa-miR-423-5p	MFGE8	MMI
hsa-miR-423-5p	CLCN7	MMI
hsa-miR-423-5p	SOX12	MMI
hsa-miR-423-5p	CALM3	MMI
hsa-miR-423-5p	RNF165	MMI
hsa-miR-423-5p	MNT	MMI
hsa-miR-423-5p	ATN1	MMI
hsa-miR-423-5p	DDX54	MMI
hsa-miR-423-5p	UBE2L3	MMI
hsa-miR-423-5p	C20orf27	MMI
hsa-miR-423-5p	SLC5A6	MMI
hsa-miR-423-5p	CBX6	MMI
hsa-miR-320c	SYNCRIP	MMI
hsa-miR-320c	YOD1	MMI
hsa-miR-320c	ATG7	MMI
hsa-miR-320c	SMARCC1	MMI
hsa-miR-320c	CREBRF	MMI
hsa-miR-320c	ZNF148	MMI
hsa-miR-320c	FBXO28	MMI
hsa-miR-320c	GNAI1	MMI
hsa-miR-320c	ITSN2	MMI
hsa-miR-320c	KLHL15	MMI
hsa-miR-320c	ZBTB33	MMI
hsa-miR-320c	FAM117B	MMI
hsa-miR-320c	MRPS18B	MMI
hsa-miR-320c	GXYLT1	MMI
hsa-miR-320c	YIPF6	MMI
hsa-miR-320c	TPD52	MMI
hsa-miR-320c	ITPRIPL2	MMI
hsa-miR-320c	SEC24A	MMI
hsa-miR-320c	DCTN5	MMI
hsa-miR-320c	PCMTD1	MMI
hsa-miR-320c	GTPBP2	MMI
hsa-miR-320c	MAK16	MMI
hsa-miR-320c	PNN	MMI
hsa-miR-320c	SEC14L1	MMI
hsa-miR-320c	C5orf51	MMI
hsa-miR-320c	MTRNR2L6	MMI
hsa-miR-320c	PCDHA2	MMI
hsa-miR-320c	VDAC1	MMI
hsa-miR-320c	ARF1	MMI
hsa-miR-320c	ULK1	MMI
hsa-miR-320d	YOD1	MMI
hsa-miR-320d	ZBTB33	MMI
hsa-miR-320d	GNAI1	MMI
hsa-miR-320d	ULK1	MMI
hsa-miR-320d	C5orf51	MMI
hsa-miR-320d	YIPF6	MMI
hsa-miR-320d	RBFOX2	MMI
hsa-miR-320d	KLHL15	MMI
hsa-miR-320d	SYNCRIP	MMI
hsa-miR-320d	GTPBP2	MMI
hsa-miR-320d	MAK16	MMI
hsa-miR-320d	PCMTD1	MMI
hsa-miR-320d	TPD52	MMI
hsa-miR-320d	PNN	MMI
hsa-miR-320d	CREBRF	MMI
hsa-miR-320d	MTRNR2L6	MMI
hsa-miR-320d	ITPRIPL2	MMI
hsa-miR-320d	DCTN5	MMI
hsa-miR-320d	FBXO28	MMI
hsa-miR-320d	MRPS18B	MMI
hsa-miR-320d	ZNF148	MMI
hsa-miR-320d	GXYLT1	MMI
hsa-miR-320d	ARF1	MMI
hsa-miR-320d	SEC24A	MMI
hsa-miR-320d	FAM117B	MMI
hsa-miR-320b	CREBRF	MMI
hsa-miR-320b	SH3GL1	MMI
hsa-miR-320b	FAM117B	MMI
hsa-miR-320b	YIPF6	MMI
hsa-miR-320b	C5orf51	MMI
hsa-miR-320b	MRPS18B	MMI
hsa-miR-320b	ULK1	MMI
hsa-miR-320b	SATB2	MMI
hsa-miR-320b	ZNF148	MMI
hsa-miR-320b	PCMTD1	MMI
hsa-miR-320b	MKLN1	MMI
hsa-miR-320b	DCTN5	MMI
hsa-miR-320b	YOD1	MMI
hsa-miR-320b	SEC24A	MMI
hsa-miR-320b	ITPRIPL2	MMI
hsa-miR-320b	ARF1	MMI
hsa-miR-320b	PNN	MMI
hsa-miR-320b	ZBTB33	MMI
hsa-miR-320b	MTRNR2L6	MMI
hsa-miR-320b	FBXO28	MMI
hsa-miR-320b	TPD52	MMI
hsa-miR-320b	SYNCRIP	MMI
hsa-miR-320b	KLHL15	MMI
hsa-miR-320b	GXYLT1	MMI
hsa-miR-320b	GTPBP2	MMI
hsa-miR-320b	N4BP1	MMI
hsa-miR-320b	MAK16	MMI
hsa-miR-125b-1-3p	MDGA2	MMI
hsa-miR-125b-1-3p	PACS2	MMI
hsa-miR-125b-1-3p	PPTC7	MMI
hsa-miR-125b-1-3p	NR3C1	MMI
hsa-miR-125b-1-3p	COX20	MMI
hsa-miR-125b-1-3p	IGF1R	MMI
hsa-miR-125b-1-3p	MCMDC2	MMI
hsa-miR-125b-1-3p	WNT8B	MMI
hsa-miR-125b-1-3p	MTF1	MMI
hsa-miR-125b-1-3p	CNN2	MMI
hsa-miR-125b-1-3p	BLOC1S3	MMI
hsa-miR-125b-1-3p	NDRG2	MMI
hsa-miR-125b-1-3p	USP9X	MMI
hsa-miR-125b-1-3p	ZBTB8A	MMI
hsa-miR-125b-1-3p	EIF4E3	MMI
hsa-miR-125b-1-3p	TSHZ3	MMI
hsa-miR-125b-1-3p	BMPR2	MMI
hsa-miR-125b-1-3p	ZNF682	MMI
hsa-miR-125b-1-3p	SOD2	MMI
hsa-miR-125b-1-3p	GNG4	MMI
hsa-miR-125b-1-3p	SSH1	MMI
hsa-miR-125b-1-3p	PRNP	MMI
hsa-miR-125b-1-3p	H2AFJ	MMI
hsa-miR-125b-1-3p	GFRA1	MMI
hsa-miR-125b-1-3p	YPEL3	MMI
hsa-miR-125b-1-3p	SLC7A3	MMI
hsa-miR-125b-1-3p	B4GALT5	MMI
hsa-miR-125b-1-3p	BCL11B	MMI
hsa-miR-193a-5p	PODNL1	MMI
hsa-miR-193a-5p	CYP4F2	MMI
hsa-miR-193a-5p	GANAB	MMI
hsa-miR-193a-5p	SLC6A17	MMI
hsa-miR-193a-5p	DSCAML1	MMI
hsa-miR-193a-5p	ZNF827	MMI
hsa-miR-193a-5p	PCDHA4	MMI
hsa-miR-193a-5p	RNF2	MMI
hsa-miR-193a-5p	NOP2	MMI
hsa-miR-193a-5p	COMMD6	MMI
hsa-miR-193a-5p	GIPC3	MMI
hsa-miR-193a-5p	BTF3L4	MMI
hsa-miR-193a-5p	SPRY4	MMI
hsa-miR-193a-5p	SIGMAR1	MMI
hsa-miR-193a-5p	NCALD	MMI
hsa-miR-193a-5p	KLK12	MMI
hsa-miR-193a-5p	PAPPA	MMI
hsa-miR-193a-5p	NANOS3	MMI
hsa-miR-193a-5p	LTB4R	MMI
hsa-miR-193a-5p	ARHGEF11	MMI
hsa-miR-193a-5p	WIZ	MMI
hsa-miR-193a-5p	ARHGAP29	MMI
hsa-miR-193a-5p	PLXDC2	MMI
hsa-miR-193a-5p	CIAO1	MMI
hsa-miR-193a-5p	TNS1	MMI
hsa-miR-193a-5p	PITPNA	MMI
hsa-miR-193a-5p	CRY1	MMI
hsa-miR-193a-5p	CREB3L3	MMI
hsa-miR-193a-5p	TRAF3	MMI
hsa-miR-193a-5p	ELP5	MMI
hsa-miR-193a-5p	DMRT2	MMI
hsa-miR-193a-5p	SF3A3	MMI
hsa-miR-193a-5p	TMEM14C	MMI
hsa-miR-193a-5p	IPPK	MMI
hsa-miR-193a-5p	TGFB2	MMI
hsa-miR-193a-5p	ANPEP	MMI
hsa-miR-193a-5p	NKIRAS1	MMI
hsa-miR-193a-5p	AMMECR1L	MMI
hsa-miR-193a-5p	PCDHA13	MMI
hsa-miR-193a-5p	KSR2	MMI
hsa-miR-193a-5p	TRPC5	MMI
hsa-miR-193a-5p	COL1A1	MMI
hsa-miR-193a-5p	THUMPD1	MMI
hsa-miR-193a-5p	NAA35	MMI
hsa-miR-193a-5p	PCDHA9	MMI
hsa-miR-193a-5p	PCDHA11	MMI
hsa-miR-193a-5p	RAP2A	MMI
hsa-miR-193a-5p	JAKMIP3	MMI
hsa-miR-193a-5p	TCF20	MMI
hsa-miR-193a-5p	PLEKHG4B	MMI
hsa-miR-193a-5p	PCDH10	MMI
hsa-miR-193a-5p	RPS3	MMI
hsa-miR-193a-5p	PCDHA12	MMI
hsa-miR-193a-5p	NIPAL1	MMI
hsa-miR-193a-5p	MTMR4	MMI
hsa-miR-193a-5p	SAMD4A	MMI
hsa-miR-193a-5p	SLC7A1	MMI
hsa-miR-193a-5p	CD27	MMI
hsa-miR-193a-5p	PRKAA2	MMI
hsa-miR-193a-5p	KMT2A	MMI
hsa-miR-193a-5p	LMX1A	MMI
hsa-miR-193a-5p	OLA1	MMI
hsa-miR-193a-5p	ACVR1	MMI
hsa-miR-193a-5p	YTHDF1	MMI
hsa-miR-193a-5p	RAB3IP	MMI
hsa-miR-193a-5p	TMPO	MMI
hsa-miR-193a-5p	ATCAY	MMI
hsa-miR-193a-5p	MMP16	MMI
hsa-miR-193a-5p	RPL41	MMI
hsa-miR-193a-5p	DDX58	MMI
hsa-miR-193a-5p	HIBCH	MMI
hsa-miR-193a-5p	C2orf48	MMI
hsa-miR-193a-5p	LDB3	MMI
hsa-miR-193a-5p	SHARPIN	MMI
hsa-miR-193a-5p	PCDHAC2	MMI
hsa-miR-193a-5p	KIAA1671	MMI
hsa-miR-193a-5p	ITSN1	MMI
hsa-miR-193a-5p	ANGEL1	MMI
hsa-miR-193a-5p	MEA1	MMI
hsa-miR-193a-5p	ANKS1A	MMI
hsa-miR-193a-5p	SLC12A8	MMI
hsa-miR-193a-5p	METTL8	MMI
hsa-miR-193a-5p	ARPP21	MMI
hsa-miR-193a-5p	ANO4	MMI
hsa-miR-193a-5p	TMEM59	MMI
hsa-miR-193a-5p	GPR17	MMI
hsa-miR-193a-5p	NT5DC1	MMI
hsa-miR-193a-5p	KIF24	MMI
hsa-miR-193a-5p	XPO4	MMI
hsa-miR-193a-5p	GBA2	MMI
hsa-miR-193a-5p	THEMIS	MMI
hsa-miR-193a-5p	CYTH2	MMI
hsa-miR-193a-5p	WSB2	MMI
hsa-miR-193a-5p	MEIS1	MMI
hsa-miR-193a-5p	FAM167A	MMI
hsa-miR-193a-5p	DTX3L	MMI
hsa-miR-193a-5p	TMEM215	MMI
hsa-miR-193a-5p	PTPDC1	MMI
hsa-miR-193a-5p	BIN3	MMI
hsa-miR-193a-5p	HABP2	MMI
hsa-miR-193a-5p	ZNRD1	MMI
hsa-miR-193a-5p	PCDHA1	MMI
hsa-miR-193a-5p	USO1	MMI
hsa-miR-193a-5p	BEAN1	MMI
hsa-miR-193a-5p	FAM83A	MMI
hsa-miR-193a-5p	COL23A1	MMI
hsa-miR-193a-5p	PLCG2	MMI
hsa-miR-193a-5p	CUL4A	MMI
hsa-miR-193a-5p	DCLK1	MMI
hsa-miR-193a-5p	RBM41	MMI
hsa-miR-193a-5p	XK	MMI
hsa-miR-193a-5p	ZNF704	MMI
hsa-miR-193a-5p	PEX11A	MMI
hsa-miR-193a-5p	FAM131B	MMI
hsa-miR-193a-5p	POFUT2	MMI
hsa-miR-193a-5p	ITPR2	MMI
hsa-miR-193a-5p	SLC22A4	MMI
hsa-miR-193a-5p	DERL3	MMI
hsa-miR-193a-5p	KIAA0100	MMI
hsa-miR-193a-5p	ZC3H7B	MMI
hsa-miR-193a-5p	MYO15A	MMI
hsa-miR-193a-5p	CHRNA4	MMI
hsa-miR-193a-5p	PCDHA5	MMI
hsa-miR-193a-5p	KIAA1324L	MMI
hsa-miR-193a-5p	RPAIN	MMI
hsa-miR-193a-5p	YES1	MMI
hsa-miR-193a-5p	MTRNR2L8	MMI
hsa-miR-193a-5p	UBN2	MMI
hsa-miR-193a-5p	VEGFB	MMI
hsa-miR-193a-5p	CELSR3	MMI
hsa-miR-193a-5p	ZNHIT6	MMI
hsa-miR-193a-5p	FAM218A	MMI
hsa-miR-193a-5p	NETO2	MMI
hsa-miR-193a-5p	C22orf46	MMI
hsa-miR-193a-5p	KDELR3	MMI
hsa-miR-193a-5p	RNF217	MMI
hsa-miR-193a-5p	CHTF8	MMI
hsa-miR-193a-5p	LIX1	MMI
hsa-miR-193a-5p	GRIK5	MMI
hsa-miR-193a-5p	FAM20B	MMI
hsa-miR-193a-5p	ZMYM4	MMI
hsa-miR-193a-5p	ADH6	MMI
hsa-miR-193a-5p	WARS	MMI
hsa-miR-193a-5p	BCL2L15	MMI
hsa-miR-193a-5p	GBP5	MMI
hsa-miR-193a-5p	CSNK2A1	MMI
hsa-miR-193a-5p	C15orf32	MMI
hsa-miR-193a-5p	PHACTR3	MMI
hsa-miR-193a-5p	RBBP6	MMI
hsa-miR-193a-5p	NCBP2	MMI
hsa-miR-193a-5p	IGFBP4	MMI
hsa-miR-193a-5p	POLDIP2	MMI
hsa-miR-193a-5p	CXCR2	MMI
hsa-miR-193a-5p	CDADC1	MMI
hsa-miR-193a-5p	RARB	MMI
hsa-miR-193a-5p	SULF1	MMI
hsa-miR-193a-5p	NEFL	MMI
hsa-miR-193a-5p	KCNMB2	MMI
hsa-miR-193a-5p	ZSCAN20	MMI
hsa-miR-193a-5p	NTRK2	MMI
hsa-miR-193a-5p	ZNF385C	MMI
hsa-miR-193a-5p	TPBGL	MMI
hsa-miR-193a-5p	USH1C	MMI
hsa-miR-193a-5p	PCDHA3	MMI
hsa-miR-193a-5p	MGAT4A	MMI
hsa-miR-193a-5p	HKR1	MMI
hsa-miR-193a-5p	MON1B	MMI
hsa-miR-193a-5p	P2RY6	MMI
hsa-miR-193a-5p	WDFY2	MMI
hsa-miR-193a-5p	IGF2	MMI
hsa-miR-193a-5p	DUS4L	MMI
hsa-miR-193a-5p	EIF2S2	MMI
hsa-miR-193a-5p	ELFN2	MMI
hsa-miR-193a-5p	MTRNR2L1	MMI
hsa-miR-193a-5p	GABBR2	MMI
hsa-miR-193a-5p	ITPRIP	MMI
hsa-miR-193a-5p	LYSMD3	MMI
hsa-miR-193a-5p	METTL14	MMI
hsa-miR-193a-5p	DERL2	MMI
hsa-miR-193a-5p	BLID	MMI
hsa-miR-193a-5p	FKBP8	MMI
hsa-miR-193a-5p	TSPAN2	MMI
hsa-miR-193a-5p	FGF19	MMI
hsa-miR-193a-5p	BMPR1B	MMI
hsa-miR-193a-5p	IFFO2	MMI
hsa-miR-193a-5p	PSG8	MMI
hsa-miR-193a-5p	CLP1	MMI
hsa-miR-193a-5p	TRAT1	MMI
hsa-miR-193a-5p	RORC	MMI
hsa-miR-193a-5p	DNTTIP2	MMI
hsa-miR-193a-5p	SUSD4	MMI
hsa-miR-193a-5p	CRYBG3	MMI
hsa-miR-193a-5p	ATP8B3	MMI
hsa-miR-193a-5p	KCNH1	MMI
hsa-miR-193a-5p	SLC4A10	MMI
hsa-miR-193a-5p	TANC2	MMI
hsa-miR-193a-5p	UBE2D2	MMI
hsa-miR-193a-5p	GOLGA6B	MMI
hsa-miR-193a-5p	HSPB6	MMI
hsa-miR-193a-5p	TNFRSF19	MMI
hsa-miR-193a-5p	GOLGA6D	MMI
hsa-miR-193a-5p	GDE1	MMI
hsa-miR-193a-5p	ZBTB18	MMI
hsa-miR-193a-5p	PCDHA6	MMI
hsa-miR-193a-5p	SBF2	MMI
hsa-miR-193a-5p	ZFP3	MMI
hsa-miR-193a-5p	CYTH3	MMI
hsa-miR-193a-5p	SFTA3	MMI
hsa-miR-193a-5p	PIP4K2B	MMI
hsa-miR-193a-5p	MAP1LC3B	MMI
hsa-miR-193a-5p	BRCC3	MMI
hsa-miR-193a-5p	USP51	MMI
hsa-miR-193a-5p	SIGLEC6	MMI
hsa-miR-193a-5p	SYNPO2L	MMI
hsa-miR-193a-5p	RELN	MMI
hsa-miR-193a-5p	RASSF2	MMI
hsa-miR-193a-5p	NOS1	MMI
hsa-miR-193a-5p	TRIM23	MMI
hsa-miR-193a-5p	DCTPP1	MMI
hsa-miR-193a-5p	CLCA2	MMI
hsa-miR-193a-5p	CPA6	MMI
hsa-miR-193a-5p	TRIM36	MMI
hsa-miR-193a-5p	PDE12	MMI
hsa-miR-193a-5p	MRPL35	MMI
hsa-miR-193a-5p	TRAK1	MMI
hsa-miR-193a-5p	TMEM86A	MMI
hsa-miR-193a-5p	PCDHA2	MMI
hsa-miR-193a-5p	MYO9B	MMI
hsa-miR-193a-5p	ACVR2A	MMI
hsa-miR-193a-5p	PCDHA7	MMI
hsa-miR-193a-5p	HMBOX1	MMI
hsa-miR-193a-5p	CREB3L2	MMI
hsa-miR-193a-5p	KLF7	MMI
hsa-miR-193a-5p	NSFL1C	MMI
hsa-miR-193a-5p	PDE1C	MMI
hsa-miR-193a-5p	SRSF10	MMI
hsa-miR-193a-5p	CNOT8	MMI
hsa-miR-193a-5p	IL1RAP	MMI
hsa-miR-193a-5p	MTRNR2L5	MMI
hsa-miR-193a-5p	NLN	MMI
hsa-miR-193a-5p	GOLGA6A	MMI
hsa-miR-193a-5p	PPP1R16B	MMI
hsa-miR-193a-5p	BDP1	MMI
hsa-miR-193a-5p	BARX2	MMI
hsa-miR-193a-5p	PCDHAC1	MMI
hsa-miR-193a-5p	DIO2	MMI
hsa-miR-193a-5p	ACPP	MMI
hsa-miR-193a-5p	RPA4	MMI
hsa-miR-193a-5p	SNX13	MMI
hsa-miR-193a-5p	FAM127B	MMI
hsa-miR-193a-5p	ATF7IP2	MMI
hsa-miR-193a-5p	GPX8	MMI
hsa-miR-193a-5p	TIPARP	MMI
hsa-miR-193a-5p	KIF18A	MMI
hsa-miR-193a-5p	PPIC	MMI
hsa-miR-193a-5p	SHISA7	MMI
hsa-miR-193a-5p	FAM163B	MMI
hsa-miR-193a-5p	ZFAND1	MMI
hsa-miR-193a-5p	CNOT10	MMI
hsa-miR-193a-5p	ALG10	MMI
hsa-miR-193a-5p	MYH10	MMI
hsa-miR-193a-5p	UBE2H	MMI
hsa-miR-193a-5p	TSEN15	MMI
hsa-miR-193a-5p	S100PBP	MMI
hsa-miR-193a-5p	RAB3D	MMI
hsa-miR-193a-5p	PCSK9	MMI
hsa-miR-193a-5p	EIF2S1	MMI
hsa-miR-193a-5p	TOMM70A	MMI
hsa-miR-193a-5p	BMF	MMI
hsa-miR-193a-5p	KLK4	MMI
hsa-miR-193a-5p	MAVS	MMI
hsa-miR-193a-5p	C9orf64	MMI
hsa-miR-193a-5p	SLFNL1	MMI
hsa-miR-193a-5p	CUL3	MMI
hsa-miR-193a-5p	XYLB	MMI
hsa-miR-193a-5p	PDZD9	MMI
hsa-miR-193a-5p	TP73	MMI
hsa-miR-193a-5p	BCL2L11	MMI
hsa-miR-193a-5p	C18orf25	MMI
hsa-miR-193a-5p	SETD2	MMI
hsa-miR-193a-5p	OLFM3	MMI
hsa-miR-193a-5p	LAIR1	MMI
hsa-miR-193a-5p	MTRNR2L10	MMI
hsa-miR-193a-5p	FADS1	MMI
hsa-miR-193a-5p	RASGEF1B	MMI
hsa-miR-193a-5p	GNAQ	MMI
hsa-miR-193a-5p	BCL7A	MMI
hsa-miR-193a-5p	ARID1B	MMI
hsa-miR-193a-5p	PRLR	MMI
hsa-miR-193a-5p	ITK	MMI
hsa-miR-193a-5p	TRIM2	MMI
hsa-miR-193a-5p	FGGY	MMI
hsa-miR-193a-5p	STX1B	MMI
hsa-miR-193a-5p	ZMAT3	MMI
hsa-miR-193a-5p	DHX34	MMI
hsa-miR-193a-5p	SRR	MMI
hsa-miR-193a-5p	RHOBTB1	MMI
hsa-miR-193a-5p	PLCXD2	MMI
hsa-miR-193a-5p	CEP57	MMI
hsa-miR-193a-5p	SIGLEC5	MMI
hsa-miR-193a-5p	OGFRL1	MMI
hsa-miR-193a-5p	CACNB4	MMI
hsa-miR-193a-5p	BAAT	MMI
hsa-miR-193a-5p	CA7	MMI
hsa-miR-193a-5p	NET1	MMI
hsa-miR-193a-5p	POU3F2	MMI
hsa-miR-193a-5p	RALGPS1	MMI
hsa-miR-193a-5p	CD247	MMI
hsa-miR-193a-5p	TMTC3	MMI
hsa-miR-193a-5p	CSF1	MMI
hsa-miR-193a-5p	SPRED3	MMI
hsa-miR-193a-5p	ZFPL1	MMI
hsa-miR-193a-5p	CTRL	MMI
hsa-miR-193a-5p	PCDHA10	MMI
hsa-miR-193a-5p	TTC26	MMI
hsa-miR-193a-5p	SLC30A5	MMI
hsa-miR-193a-5p	PIGZ	MMI
hsa-miR-193a-5p	MTUS2	MMI
hsa-miR-193a-5p	CMIP	MMI
